# Supplementary material for: Quantitation of isobaric phosphatidylcholine species in human plasma using a hybrid quadrupole linear ion-trap mass spectrometer
Source: J Lipid Res. 2016 Nov 28;57(12):2225–34. doi: 10.1194/jlr.D070656 (PMC5321225; doi:10.1194/jlr.D070656)
Supplement: Supplemental Data [file 10.1194_D070656_jlr.D070656-3.xlsx]

## Sheet: Supplemental Table S1
					Crude extract						Polar lipids fraction
					Isobaric PCs distribution				Positional isomers ratioe		Isobaric PCs distribution				Positional isomers ratioe
			FA moieties		[dLPC]- d,e		[FA]- e,f				[dLPC]- d,e		[FA]- e,f
	Bruttoa composition	ISb	sn1c	sn2c	%	SD %	%	SD %	%g	SD %	%	SD %	%	SD %	%g	SD %
	PC 30:0	PC 17:0 / 14:1	C14:0	C16:0					lowh						lowh
	PC 32:2	PC 17:0 / 14:1	C14:0	C18:2	84.7658	0.873577	87.2813	0.557522	87.9173	0.197154	83.9679	1.33638	86.2736	0.845905	90.4547	3.96701
			C16:1	C16:1	15.2342	0.873577	12.7187	0.557522			16.0321	1.33638	13.7264	0.845905
	PC 32:1	PC 17:0 / 14:1	C14:0	C18:1	16.0996	0.784654	13.6805	5.68652	84.0928	3.32489	15.6396	2.32517	17.0201	0.676249	87.4122	1.20284
			C16:0	C16:1	83.9004	0.784654	86.3195	5.68652	83.026	0.846202	84.3604	2.32517	82.9799	0.676249	82.877	1.38694
	PC 32:0	PC 17:0 / 14:1							lowh						lowh
	PC 34:3	PC 17:0 / 14:1	C16:1	C18:2	55.4356	2.02011	60.8877	1.20101	86.5383	1.30861	52.2113	0.822427	60.2761	0.667691	87.7037	1.71397
			C16:0	C18:3	44.5644	2.02011	39.1123	1.20101	90.5342	0.559944	47.7887	0.822427	39.7239	0.667691	91.8788	0.54998
	PC 34:2	PC 17:0 / 14:1	C16:0	C18:2					90.9967	0.485791					90.604	0.560183
	PC 34:1	PC 17:0 / 14:1	C16:0	C18:1					89.2104	0.363409					89.1299	0.926624
	PC 34:0	PC 17:0 / 20:4	C16:0	C18:0					lowh						lowh
	PC 36:5	PC 17:0 / 20:4	C16:1	C20:4	31.8513	0.755795	27.0728	0.573216	95.1366	0.108175	29.9313	1.5305	27.5999	0.407332	93.2835	1.05851
			C16:0	C20:5	68.1487	0.755795	72.9272	0.573216	94.2772	0.553402	70.0687	1.5305	72.4001	0.407332	94.7696	1.32222
	PC 36:4	PC 17:0 / 20:4	C16:0	C20:4	91.0349	0.691215	86.11	0.437356	93.892	0.376022	91.6406	0.514069	85.7333	0.0979556	93.4032	0.377236
			C18:2	C18:2	8.96509	0.691215	13.89	0.437356			8.3594	0.514069	14.2667	0.0979556
	PC 36:3	PC 17:0 / 20:4	C16:0	C20:3	49.9321	0.684898	46.0736	0.49312	91.9159	0.928307	48.6538	1.60578	46.6876	0.178296	92.4183	0.535771
			C18:1	C18:2	50.0679	0.684898	53.9264	0.49312	86.1944	1.20394	51.3462	1.60578	53.3124	0.178296	86.5551	1.08589
	PC 36:2	PC 17:0 / 20:4	C18:0	C18:2	86.7305	0.293372	81.0345	0.262505	91.6553	0.555814	87.0659	0.668694	81.2812	0.132928	91.0799	0.436691
			C18:1	C18:1	10.3255	0.330433	14.1238	0.153426			9.95635	0.417994	13.8737	0.0310825
			C16:0	C20:2	2.94402	0.0597541	4.84177	0.150619	84.5267	3.26186	2.97773	0.357589	4.84519	0.162203	85.7664	2.25526
	PC 36:1	PC 17:0 / 20:4	C18:0	C18:1	97.0005	0.408169	96.229	0.204704	87.6314	1.12651	96.6735	0.311939	96.1861	0.183154	88.3423	1.14653
			C16:0	C20:1	2.99946	0.408169	3.77098	0.204704	77.0278	2.94242	3.32649	0.311939	3.8139	0.183154	76.2281	4.0124
	PC 38:6	PC 17:0 / 20:4	C16:0	C22:6	87.4069	0.464323	81.6904	0.474376	95.3481	0.30983	87.5805	0.522981	82.3963	0.265413	96.4438	1.51338
			C18:2	C20:4	12.5931	0.464323	18.3096	0.474376	81.2714	2.20431	12.4195	0.522981	17.6037	0.265413	80.4656	2.97059
	PC 38:5	PC 17:0 / 20:4	C16:0	C22:5	37.6729	1.63677	37.7878	0.339585	93.606	0.296279	37.8445	0.857045	37.2739	0.321736	93.7004	1.35656
			C18:1	C20:4	47.6583	2.06377	45.5866	0.676781	92.5032	0.620664	47.0236	0.684902	46.1874	0.264357	92.4911	0.243658
			C18:2	C20:3	3.43057	0.0313482	5.00235	0.170814	65.6311	1.64948	3.88777	0.186929	4.98601	0.125559	63.9334	3.79122
			C18:0	C20:5	11.2382	0.485843	11.6232	0.258977	94.5544	1.88684	11.2441	0.116817	11.5527	0.110483	94.8443	0.67632
	PC 38:4	PC 17:0 / 20:4	C16:0	C22:4	6.06973	0.174342	8.46507	0.06153	91.0741	0.57361	5.96659	0.148519	8.2905	0.175346	92.1779	0.578011
			C18:1	C20:3	12.6857	0.144673	12.6857	0.144673	89.4153	0.990632	12.4703	0.368396	12.4703	0.368396	88.1662	0.863423
			C18:0	C20:4	81.2445	0.143589	78.8492	0.162501	94.0674	0.716433	81.5631	0.512313	79.2392	0.406569	94.3982	0.580733
	PC 38:3	PC 17:0 / 20:4	C18:0	C20:3					90.5995	0.839956					92.7159	0.876257
	PC 38:2	PC 17:0 / 20:4	C18:0	C20:2	73.3707	2.47108	73.6549	1.47251	86.0412	1.16005	71.0379	4.74827	73.4902	0.841199	73.0342	30.9386
			C18:1	C20:1	9.74595	2.0326	12.7623	1.35254	41.9466	10.6812	13.4267	4.59981	13.3354	0.371456	35.0794	8.58905
			C20:0	C18:2	16.8834	2.42796	13.5828	0.383443	84.6198	4.20222	15.5354	2.13993	13.1744	0.520982	84.4638	3.89173
	PC 40:7	PC 21:0 / 22:6	C18:1	C22:6					92.6195	2.95518					92.1799	1.36196
	PC 40:6	PC 21:0 / 22:6	C18:0	C22:6	88.369	0.609369	88.9275	0.26837	95.0847	0.917056	89.3963	0.744487	89.3932	0.414957	95.0145	0.856755
			C18:1	C22:5	11.631	0.609369	11.0725	0.26837	92.4812	0.329629	10.6037	0.744487	10.6068	0.414957	91.5901	2.1168
	PC 40:5	PC 21:0 / 22:6	C18:0	C22:5	91.0701	1.7323	89.7155	0.591762	93.0543	0.529994	89.875	1.6866	87.5723	3.25448	93.634	0.666746
			C18:1	C20:4	8.92991	1.7323	10.2845	0.591762	86.0451	2.61634	10.125	1.6866	12.4277	3.25448	89.0258	3.53832
	PC 40:4	PC 21:0 / 22:6	C18:0	C22:4					91.3926	1.07587					89.2251	3.24169

## Sheet: Supp. Table S2 and Table S3)
	PIS m/z +184			Concentration
	Bruttoa composition	[SM+H]+	ISb	nmol/ml	SDc nmol/ml
	SM 34:2	701.7	SM d18:1/17:0	11.3912	0.40191
	SM 34:1	703.8	SM d18:1/17:0	83.1439	2.18007
	SM 36:2	729.9	SM d18:1/17:0	8.82319	0.309218
	SM 36:1	731.7	SM d18:1/17:0	15.9301	0.639837
	SM 40:1	787.8	SM d18:1/17:0	27.1244	2.22043
	SM 42:2	813.9	SM d18:1/17:0	52.3723	2.57076
	SM 42:1	815.9	SM d18:1/17:0	20.6821	1.07153
	PIS m/z +184			Concentration
	Name	[LPC+H]+	ISa	nmol/ml	SDb nmol/ml
	LPC 16:1	494.3	LPC 17:1	2.6	0.1
	LPC 16:0	496.3	LPC 17:1	73.6104	3.33068
	LPC 18:2	520.3	LPC 17:1	21.9384	1.14401
	LPC 18:1	522.4	LPC 17:1	17.1254	0.591168
	LPC 18:0	524.4	LPC 17:1	25.5416	1.69757
	LPC 20:4	544.3	LPC 17:1	4.8	0.2
	LPC 20:3	546.4	LPC 17:1	1.6	0.1
